# Supplementary material for: MAIC–10 brief quality checklist for publications using artificial intelligence and medical images
Source: Insights Imaging. 2023 Jan 16;14:11. doi: 10.1186/s13244-022-01355-9 (PMC9842808; doi:10.1186/s13244-022-01355-9)
Supplement: Supplementary file 1 — Additional file 1. Scoring of each of the 10 selected articles according to checklists MAIC-10, CLAIM, MI-CLAIM, and CAIR. Two sets of scores are provided, which correspond to the results used in the intra-observer reproducibility study. [file 13244_2022_1355_MOESM1_ESM.xlsx]

## Sheet: MAIC-10
EVALUATION 1
Item No.	Item name	Item description	Bleker		Dermircioglu		Hötker		Kim		Liu		Salimi		Wang-a		Wang-b		Xv		Yang
1	Clinical need	The study is clearly put into context by describing the target clinical problem and any previous approaches in the literature.	1	"Introduction"	0	No mention of clinical relevance	1	"Background"	1	"Introduction"	1	"Background"	1	"Introduction"	1	"Background"	1	"Introduction"	1	"Introduction"	1	"Background"
2	Study design	The type of study (observational/interventional, single/multicentre) and inclusion/exclusion criteria are described explicitly, and a sample size estimate is given.	0	No sample size	0	No sample size	0	No sample size	0	No sample size	0	No sample size	0	No sample size	0	No mention of study type or sample size	0	No sample size	0	No sample size	0	No inclusion/exclusion criteria or sample size
3	Safety and privacy	ELSI (Ethical, Legal, Social Implications), specifically including ethics committee approval and data de-identification issues, are discussed.	0	No discussion of de-identification	1	"Ethics approval and consent to participate"	1	"Patient cohorts and image analysis" lines 1-3 + "Training and validation of neural network" lines 9-10	1	"Study population" par. 1 + "CT image analysis" par. 1 lines 1-4	1	"Materials and methods" par. 1 + "Patients enrollment" last line	0	No discussion of de-identification	0	No discussion of de-identification	1	"Material and methods" par. 1 + "Data pre-processing" lines 3-4	0	No discussion of de-identification	0	No discussion of de-identification
4	Data curation	Data extraction, cleaning and transformation methods, including image pre-processing steps, are clearly described.	1	"Data selection" + "Radiomics-based mpMRI approach"	1	"Data collectives" + "Preprocessing"	1	"Patient cohorts and image analysis" + Appendix S1	0	No mention of image pre-processing or data cleaning	1	Fig. 1 + "Patients enrollment" + "Algorithm development" par. 3	1	"Study population" lines 1-10 + "2D projection generation and pre-processing" lines 9-11	0	No mention of data pre-processing or cleaning	1	"Data pre-processing" + "Image pre-processing"	1	"Nuclear grade and clinical characteristics" + "Radiomics feature extraction"	0	No mention of data pre-processing or cleaning
5	Data annotation	The ground truth reference is defined and the annotation process, including measures of inter/intra-observer variability, is described.	1	"Patient data" par. 2-3	0	No mention	1	"Patient cohorts and image analysis" + "Statistics"	0	No comparison to ground truth	1	"Manual annotation"	1	"3D lung segmentation" + "2D projection generation and processing"	1	"Dimensionality reduction for voxel expansion" lines 4-6 + sub-section 4	1	"Patients and diseases" par. 2 lines 17-21 + "Data pre-processing" lines 4-14 + "Comparison to radiologist performance"	1	"Nuclear grade and clinical characteristics" + "Image analysis" + "Tumor segmentation"	1	"Materials" lines 12-18
6	Data partitioning	Methods and criteria for data set splitting into train-tune-test-validation sets are indicated.	1	Fig. 1	1	"Data collective" par. 2 + "Cross-validation"	0	No reasoning for partitions	0	No train-test schema	1	"Algorithm development" par. 2	0	No reasoning for partitions	0	No reasoning for partitions	0	No reasoning for partitions	1	"Model evaluation" lines 15-28	1	"Implementation details" par. 1
7	AI model	The AI model building methodology is sufficiently detailed by including used technologies (software and hardware), training-tuning-testing methods, performance metrics, and resulting AI model architecture.	0	Not sufficiently detailed, no hardware info	0	No mention of hardware	0	No mention of hardware	0	No details about AI software	1	"Algorithm development" + Additional file 1 + "Quantitative evaluation"	0	No mention of hardware	0	Not sufficiently detailed	1	"Model training" + "Model evaluation" + "Statistical analysis" + Fig. 1	0	No mention of hardware	1	"Methods" + "Loss function" + "Implementation details" + "Evaluation metrics" + Fig. 2
8	Robustness	The generalisability of the AI model in real-world conditions, or lack thereof, is explicitly discussed.	1	Throughout the article	0	No discussion	1	"Discussion" par. 4	1	"Discussion" par. 6-8	1	"Discussion" par. 7-8	1	"Discussion" par. 10-11	0	No discussion	1	"Discussion" par. 9	1	"Discussion" par. 4-5	1	"Discussion" par. 4
9	Explainability	The transparency and interpretability of the model (including the use of uncertainty or confidence metrics), or lack thereof, is explicitly discussed.	0	No discussion	0	No discussion	1	"Discussion" par. 5 lines 5-12	0	No discussion	0	No discussion	0	No discussion	0	No discussion	1	"Discussion" par. 8	1	"Discussion" par. 3	0	No discussion
10	Transparency	Any possibility of access to original data sets and source code is clearly stated. Financing and conflicts of interest are detailed.	1	"Availability of data and material" + "Funding" + "Competing interests"	1	"Availability of data and material" + "Funding" + "Competing interests"	1	"Availability of data and material" + "Funding" + "Competing interests"	1	"Availability of data and material" + "Funding" + "Competing interests"	0	No mention of availability	1	"Availability of data and material" + "Funding" + "Competing interests"	1	"Availability of data and material" + "Funding" + "Competing interests"	1	"Availability of data and material" + "Funding" + "Competing interests"	0	No mention of data availability	1	"Availability of data and material" + "Funding" + "Competing interests"
		MAIC-QS (/10)	6		4		7		4		7		5		3		8		6		6
		MAIC-QS (%)	0.6		0.4		0.7		0.4		0.7		0.5		0.3		0.8		0.6		0.6
EVALUATION 2
Item No.	Item name	Item description	Bleker		Dermircioglu		Hötker		Kim		Liu		Salimi		Wang-a		Wang-b		Xv		Yang
1	Clinical need	The study is clearly put into context by describing the target clinical problem and any previous approaches in the literature.	0		0		1		1		1		1		1		1		1		1
2	Study design	The type of study (observational/interventional, single/multicentre) and inclusion/exclusion criteria are described explicitly, and a sample size estimate is given.	0		0		0		0		0		0		0		0		0		0
3	Safety and privacy	ELSI (Ethical, Legal, Social Implications), specifically including ethics committee approval and data de-identification issues, are discussed.	0		0		1		1		1		1		0		1		0		0
4	Data curation	Data extraction, cleaning and transformation methods, including image pre-processing steps, are clearly described.	1		1		1		1		1		1		0		1		1		0
5	Data annotation	The ground truth reference is defined and the annotation process, including measures of inter/intra-observer variability, is described.	1		0		1		0		1		1		1		1		1		1
6	Data partitioning	Methods and criteria for data set splitting into train-tune-test-validation sets are indicated.	1		1		1		0		1		0		0		0		1		1
7	AI model	The AI model building methodology is sufficiently detailed by including used technologies (software and hardware), training-tuning-testing methods, performance metrics, and resulting AI model architecture.	0		0		0		0		1		0		0		1		0		1
8	Robustness	The generalisability of the AI model in real-world conditions, or lack thereof, is explicitly discussed.	1		1		1		0		1		1		0		1		1		1
9	Explainability	The transparency and interpretability of the model (including the use of uncertainty or confidence metrics), or lack thereof, is explicitly discussed.	1		1		1		0		0		0		0		1		1		0
10	Transparency	Any possibility of access to original data sets and source code is clearly stated. Financing and conflicts of interest are detailed.	1		1		1		1		0		1		1		1		1		1
		MAIC-QS (/10)	6		5		8		4		7		6		3		8		7		6
		MAIC-QS (%)	0.6		0.5		0.8		0.4		0.7		0.6		0.3		0.8		0.7		0.6
		Variance	0		0.005		0.005		0		0		0.005		0		0		0.005		0
		Coefficient of repeatability (CR)	0.123961

## Sheet: CLAIM
EVALUATION 1
Section/Topic	Item No.	Bleker	Demircioglu	Hötker	Kim	Liu	Salimi	Wang-a	Wang-b	Xv	Yang
Title/Abstract	1	1	0	1	0	1	1	1	1	1	1
Abstract	2	1	1	1	1	1	1	1	1	1	1
Introduction	3	1	1	1	1	1	1	1	1	1	1
	4	1	1	1	1	1	1	1	1	1	1
Methods - Study design	5	1	1	1	1	1	1	0	1	1	0
	6	1	1	1	1	1	1	1	1	1	1
Methods - Data	7	1	1	1	1	1	1	1	1	1	1
	8	0	1	0	1	1	0	0	1	1	0
	9	1	1	1	0	1	1	1	0	1	1
	10	1	0	1	1	1	0	1	1	0	1
	11	0	0	0	0	0	0	0	0	0	0
	12	0	0	0	0	0	0	0	0	0	0
	13	0	1	0	0	0	0	0	0	0	0
Methods - Ground truth	14	1	1	1	1	1	1	1	1	1	1
	15	0	0	1	0	0	0	0	0	0	0
	16	0	0	1	0	1	0	1	1	1	1
	17	0	0	0	0	1	0	0	0	1	1
	18	0	0	1	0	0	0	0	0	1	0
Methods - Data partitions	19	0	0	0	0	0	0	0	0	0	0
	20	1	0	0	0	1	0	0	0	0	1
	21	0	0	1	0	1	1	1	1	0	1
Methods - Model	22	0	0	1	0	1	1	0	1	1	1
	23	1	0	1	1	1	0	0	1	1	1
	24	1	0	1	0	1	0	0	0	1	1
Methods - Training	25	0	0	1	0	1	0	0	1	0	1
	26	0	0	1	0	1	0	1	1	1	1
	27	1	1	1	1	1	1	1	1	1	1
Methods - Evaluation	28	1	0	1	0	1	1	1	1	1	1
	29	1	1	1	0	0	1	1	1	1	1
	30	0	1	0	0	0	0	0	1	1	0
	31	1	0	0	0	0	0	0	1	0	0
	32	0	0	1	0	1	0	0	0	0	1
Results - Data	33	1	0	0	1	1	0	0	1	1	0
	34	1	0	0	1	1	0	0	1	1	0
Results - Model performance	35	0	0	1	0	1	1	0	1	1	1
	36	1	1	1	0	1	1	1	1	1	1
	37	0	0	0	0	0	0	0	0	0	0
Discussion	38	1	1	1	1	1	0	1	1	1	1
	39	0	1	1	1	1	1	1	0	1	0
Other	40	0	0	0	0	0	0	0	0	0	0
	41	0	0	0	0	0	0	0	0	0	0
	42	1	1	1	1	1	1	1	1	1	1
Score (/42)		22	17	28	16	30	18	19	27	28	26
Score (%)		0.52381	0.404762	0.666667	0.380952	0.714286	0.428571	0.452381	0.642857	0.666667	0.619048
EVALUATION 2
Section/Topic	Item No.	Bleker	Demircioglu	Hötker	Kim	Liu	Salimi	Wang-a	Wang-b	Xv	Yang
Title/Abstract	1	1	1	1	1	1	1	1	1	1	1
Abstract	2	1	1	1	1	1	1	1	1	1	1
Introduction	3	1	0	1	1	1	1	1	1	1	1
	4	1	1	1	1	1	1	1	1	1	1
Methods - Study design	5	1	1	1	1	1	1	0	1	1	0
	6	1	1	1	1	1	0	1	1	1	0
Methods - Data	7	1	1	1	1	1	1	1	1	1	1
	8	0	0	0	1	1	0	0	1	1	0
	9	1	1	1	1	1	1	0	1	1	1
	10	1	1	1	1	1	1	0	1	1	1
	11	0	0	0	0	0	0	0	0	0	0
	12	0	0	1	1	1	1	0	1	0	0
	13	0	1	0	0	0	1	0	0	0	0
Methods - Ground truth	14	1	0	1	1	1	1	1	1	1	1
	15	1	0	1	1	1	1	1	1	1	1
	16	1	0	1	1	1	0	0	1	1	1
	17	0	0	1	0	0	0	0	1	1	1
	18	1	0	1	0	1	0	1	1	1	1
Methods - Data partitions	19	1	0	0	1	0	0	0	0	0	0
	20	1	1	1	1	1	1	1	0	1	1
	21	0	1	1	1	1	1	0	0	1	0
Methods - Model	22	0	1	1	0	1	1	0	1	1	1
	23	1	1	1	0	1	1	1	1	1	1
	24	1	1	1	0	1	1	0	0	0	1
Methods - Training	25	1	1	1	0	1	0	0	1	1	1
	26	1	1	1	0	1	0	0	1	1	1
	27	0	1	0	0	0	0	0	1	0	0
Methods - Evaluation	28	1	1	1	0	1	1	0	1	1	1
	29	1	0	1	0	0	0	1	1	1	0
	30	0	0	1	0	0	0	0	1	1	1
	31	1	0	0	0	0	0	0	1	1	0
	32	1	0	1	0	1	1	1	1	1	1
Results - Data	33	1	0	1	1	1	0	0	1	1	0
	34	0	0	0	1	1	1	0	1	1	0
Results - Model performance	35	1	0	1	0	1	0	1	1	1	1
	36	1	0	1	0	0	0	1	1	1	0
	37	0	0	1	0	1	1	0	1	0	1
Discussion	38	1	1	1	1	1	0	0	1	1	1
	39	0	1	1	1	1	1	0	1	1	1
Other	40	0	0	0	0	0	0	0	0	0	0
	41	0	0	0	0	0	0	0	0	0	0
	42	1	1	1	1	0	1	1	1	1	1
Score (/42)		28	21	33	22	30	23	16	34	33	26
Score (%)		0.666667	0.5	0.785714	0.52381	0.714286	0.547619	0.380952	0.809524	0.785714	0.619048
Variance		0.0102041	0.00453515	0.00708617	0.0102041	0	0.00708617	0.00255102	0.0138889	0.00708617	0
Coefficient of repeatability (CR)		0.219383

## Sheet: MI-CLAIM
EVALUATION 1
Item No.	Section/Topic	Item description	Bleker	Demircioglu	Hötker	Kim	Liu	Salimi	Wang-a	Wang-b	Xv	Yang
1	Study design (Part 1)	Clinical problem	1	1	1	1	1	1	1	1	1	1
2	Study design (Part 1)	Research question	1	1	1	1	1	1	1	1	1	1
3	Study design (Part 1)	Characteristics of the cohorts	1	0	0	0	1	0	1	1	0	1
4	Study design (Part 1)	Representativeness of the cohorts	1	1	0	0	1	0	0	1	0	1
5	Study design (Part 1)	Identification of baseline comparator (state of the art)	1	1	1	0	1	0	1	1	1	1
6	Data optimization (Part 2,3)	Data origin	1	1	1	1	1	1	1	1	1	1
7	Data optimization (Part 2,3)	Data transformations	1	1	1	0	1	1	1	1	1	1
8	Data optimization (Part 2,3)	Training-test sets independence	1	0	0	0	1	0	0	0	0	1
9	Data optimization (Part 2,3)	Model evaluation and selection	0	1	1	0	1	0	1	1	0	1
10	Data optimization (Part 2,3)	Structured/unstructured input data (not used for score calculation)	str+unstr	unstr	unstr	str+unstr	unstr	str/unstr	str	str	str/unstr	str
11	Model performance (Part 4)	Algorithm performance evaluation metric	0	1	1	0	1	0	0	1	1	1
12	Model performance (Part 4)	Clinical utility evaluation metric	0	1	0	0	0	0	0	1	1	1
13	Model performance (Part 4)	Comparison vs baseline	1	0	1	0	0	1	0	1	1	1
14	Model examination (Part 5)	Examination technique 1	1	1	1	1	1	1	1	1	1	1
15	Model examination (Part 5)	Examination technique 2	1	0	1	1	0	0	0	1	1	1
16	Model examination (Part 5)	Relevance of examination results	1	1	0	0	1	1	1	1	1	1
17	Model examination (Part 5)	Model interpretability at the case level	1	0	1	1	1	1	1	1	1	1
18	Model examination (Part 5)	Model reliability and robustness	0	0	1	1	1	1	0	1	0	1
19	Reproducibility (Part 6)	Transparency tier (1 point if Tier<4; 0 points if Tier=4)	0	0	1	1	0	0	1	0	1	0
		Score (/18)	13	11	13	8	14	9	11	16	13	17
		Score (%)	0.722222	0.611111	0.722222	0.444444	0.777778	0.5	0.611111	0.888889	0.722222	0.944444
EVALUATION 2
Item No.	Section/Topic	Item description	Bleker	Demircioglu	Hötker	Kim	Liu	Salimi	Wang-a	Wang-b	Xv	Yang
1	Study design (Part 1)	Clinical problem	0	0	1	1	1	1	1	1	1	1
2	Study design (Part 1)	Research question	1	1	1	1	1	1	1	1	1	1
3	Study design (Part 1)	Characteristics of the cohorts	1	0	0	1	1	1	0	1	0	0
4	Study design (Part 1)	Representativeness of the cohorts	1	0	0	1	0	0	0	1	1	0
5	Study design (Part 1)	Identification of baseline comparator (state of the art)	0	1	1	0	1	1	1	1	1	1
6	Data optimization (Part 2,3)	Data origin	1	1	1	1	1	1	1	1	1	1
7	Data optimization (Part 2,3)	Data transformations	1	1	1	1	1	1	0	1	1	1
8	Data optimization (Part 2,3)	Training-test sets independence	1	1	1	0	1	0	0	1	1	0
9	Data optimization (Part 2,3)	Model evaluation and selection	0	1	1	0	1	0	0	1	1	0
10	Data optimization (Part 2,3)	Structured/unstructured input data (not used for score calculation)	Unstr/Str	Unstr	Unstr	Unstr/Str	Unstr	Unstr/Str	Unstr	Unstr	Unstr/Str	Unstr
11	Model performance (Part 4)	Algorithm performance evaluation metric	0	1	1	0	1	1	0	1	1	1
12	Model performance (Part 4)	Clinical utility evaluation metric	0	0	1	0	1	1	0	1	1	0
13	Model performance (Part 4)	Comparison vs baseline	0	1	1	0	1	1	0	1	1	1
14	Model examination (Part 5)	Examination technique 1	1	1	1	0	1	1	1	1	1	1
15	Model examination (Part 5)	Examination technique 2	1	0	1	0	1	1	0	1	1	1
16	Model examination (Part 5)	Relevance of examination results	1	1	1	0	1	1	0	1	1	1
17	Model examination (Part 5)	Model interpretability at the case level	0	0	1	0	0	0	0	1	0	0
18	Model examination (Part 5)	Model reliability and robustness	1	1	1	0	1	0	0	1	1	1
19	Reproducibility (Part 6)	Transparency tier (1 point if Tier<4; 0 points if Tier=4)	0	1	1	0	0	0	1	0	0	0
		Score (/18)	10	12	16	6	15	12	6	17	15	11
		Score (%)	0.555556	0.666667	0.888889	0.333333	0.833333	0.666667	0.333333	0.944444	0.833333	0.611111
		Variance	0.0138889	0.00154321	0.0138889	0.00617284	0.00154321	0.0138889	0.0385802	0.00154321	0.00617284	0.0555556
		Coefficient of repeatability (CR)	0.342611

## Sheet: CAIR
EVALUATION 1
Item No.	Section	Item description	Bleker	Demircioglu	Hötker	Kim	Liu	Salimi	Wang-a	Wang-b	Xv	Yang
1	Title and abstract	Mention of AI/ML	1	0	1	1	1	1	1	1	1	1
2	Title and abstract	Intended use or purpose	1	0	1	1	1	1	1	1	1	1
3	Introduction	Clinical problem	1	1	1	1	1	1	1	1	1	1
4	Methods	Inclusion/exclusion criteria	1	1	0	1	1	0	0	1	1	1
5	Methods	Input data acquisition, selection, handling and pre-processing	1	1	1	0	1	0	0	0	0	1
6	Methods	Human-AI interaction	0	0	1	0	1	0	1	1	1	0
7	Methods	Handling of missing or poor-quality data	0	1	0	0	0	0	0	0	0	0
8	Methods	AI model description	0	0	1	0	1	0	0	0	0	1
9	Methods	Version of AI model	0	0	1	1	0	0	0	0	1	0
10	Methods	Output of AI model	1	1	1	1	1	1	1	1	1	1
11	Methods	Evaluation of the model	1	0	1	1	1	1	1	1	0	1
12	Methods	Measurement of outcome performance	1	1	1	0	1	0	0	1	1	1
13	Results	Analysis and performance errors	0	0	1	0	0	0	0	1	0	1
14	Discussion	Access to AI model and data	1	1	1	1	0	0	1	1	0	1
15	Discussion	Ethical considerations	1	1	1	1	1	1	1	1	1	1
		Score (/15)	10	8	13	9	11	6	8	11	9	12
		Score (%)	0.666667	0.533333	0.866667	0.6	0.733333	0.4	0.533333	0.733333	0.6	0.8
EVALUATION 2
Item No.	Section	Item description	Bleker	Demircioglu	Hötker	Kim	Liu	Salimi	Wang-a	Wang-b	Xv	Yang
1	Title and abstract	Mention of AI/ML	1	1	1	1	1	1	1	1	1	1
2	Title and abstract	Intended use or purpose	1	0	1	1	1	1	1	1	1	1
3	Introduction	Clinical problem	0	0	1	1	1	1	0	1	1	1
4	Methods	Inclusion/exclusion criteria	0	0	0	1	1	0	0	1	1	0
5	Methods	Input data acquisition, selection, handling and pre-processing	1	1	1	1	1	1	0	1	1	0
6	Methods	Human-AI interaction	1	0	1	1	1	0	0	1	1	1
7	Methods	Handling of missing or poor-quality data	0	1	0	0	0	1	0	0	0	0
8	Methods	AI model description	0	1	1	0	1	0	0	1	1	1
9	Methods	Version of AI model	0	1	1	1	0	0	1	1	0	1
10	Methods	Output of AI model	1	0	1	1	1	1	1	1	1	1
11	Methods	Evaluation of the model	1	0	1	0	1	1	0	1	1	0
12	Methods	Measurement of outcome performance	1	1	1	0	1	1	0	1	1	1
13	Results	Analysis and performance errors	1	1	1	0	1	1	0	1	0	1
14	Discussion	Access to AI model and data	1	1	1	1	0	1	1	1	0	1
15	Discussion	Ethical considerations	1	1	1	1	0	1	1	1	1	1
		Score (/15)	10	9	13	10	11	11	6	14	11	11
		Score (%)	0.666667	0.6	0.866667	0.666667	0.733333	0.733333	0.4	0.933333	0.733333	0.733333
		Variance	0	0.00222222	0	0.00222222	0	0.0555556	0.00888889	0.02	0.00888889	0.00222222
		Coefficient of repeatability (CR)	0.277186

## Sheet: Comparison
	CHECKLIST SCORES (evaluation 1)
ARTICLE	CLAIM	MI-CLAIM	CAIR	MAIC-10
Bleker	0.52	0.72	0.67	0.6
Dermircioglu	0.4	0.61	0.53	0.4
Hötker	0.67	0.72	0.87	0.7
Kim	0.38	0.44	0.6	0.4
Liu	0.71	0.78	0.73	0.7
Salimi	0.43	0.5	0.4	0.5
Wang-a	0.45	0.61	0.53	0.3
Wang-b	0.64	0.89	0.73	0.8
Xv	0.67	0.72	0.6	0.6
Yang	0.62	0.94	0.8	0.6
